# Supplementary material for: Redescription of Pristidia cervicornuta (Araneae, Clubionidae), with a first description of the female
Source: Zookeys. 2020 Feb 20;914:33–42. doi: 10.3897/zookeys.914.46909 (PMC7046704; doi:10.3897/zookeys.914.46909)
Supplement: XML Treatment for Pristidia [file zookeys.914.46909-treatment1.xml]

<!DOCTYPE tp:taxon-treatment
  PUBLIC "-//TaxonX//DTD Taxonomic Treatment Publishing DTD v0 20100105//EN" "tax-treatment-NSO.dtd">
<tp:taxon-treatment xmlns:tp="http://www.plazi.org/taxpub"><tp:treatment-meta><kwd-group><label>Taxon classification</label><kwd><named-content xmlns:xlink="http://www.w3.org/1999/xlink" content-type="kingdom">Animalia</named-content></kwd><kwd><named-content xmlns:xlink="http://www.w3.org/1999/xlink" content-type="order">Araneae</named-content></kwd><kwd><named-content xmlns:xlink="http://www.w3.org/1999/xlink" content-type="family">Clubionidae</named-content></kwd></kwd-group><mixed-citation publication-type="journal"><person-group><name><surname>Zhang</surname><given-names>Jianshuang</given-names></name><name><surname>Yu</surname><given-names>Hao</given-names></name><name><surname>Zhong</surname><given-names>Yang</given-names></name></person-group><article-title>Redescription of <italic><tp:taxon-name><tp:taxon-name-part taxon-name-part-type="genus" reg="Pristidia">Pristidia</tp:taxon-name-part> <tp:taxon-name-part taxon-name-part-type="species" reg="cervicornuta">cervicornuta</tp:taxon-name-part></tp:taxon-name></italic> (<tp:taxon-name><tp:taxon-name-part taxon-name-part-type="order">Araneae</tp:taxon-name-part></tp:taxon-name>, <tp:taxon-name><tp:taxon-name-part taxon-name-part-type="family">Clubionidae</tp:taxon-name-part></tp:taxon-name>), with a first description of the female</article-title><source>Zookeys</source><day>20</day><month>2</month><year>2020</year><volume>914</volume><fpage>33</fpage><lpage>42</lpage><pub-id pub-id-type="doi">10.3897/zookeys.914.46909</pub-id></mixed-citation></tp:treatment-meta><tp:nomenclature><label>Genus</label><tp:taxon-name><object-id xmlns:xlink="http://www.w3.org/1999/xlink" content-type="arpha" xlink:type="simple">F78D00BB-F5ED-5EE8-BE16-E44947FED4DA</object-id>
              <tp:taxon-name-part taxon-name-part-type="genus" reg="Pristidia">Pristidia</tp:taxon-name-part>
            </tp:taxon-name><tp:taxon-authority>Deeleman-Reinhold, 2001</tp:taxon-authority></tp:nomenclature><tp:treatment-sec sec-type="type species" id="SECID0EXIAC"><title>Type species.</title><p><italic><tp:taxon-name><tp:taxon-name-part taxon-name-part-type="genus" reg="Pristidia">Pristidia</tp:taxon-name-part> <tp:taxon-name-part taxon-name-part-type="species" reg="prima">prima</tp:taxon-name-part></tp:taxon-name></italic> Deeleman-Reinhold, 2001</p></tp:treatment-sec><tp:treatment-sec sec-type="diagnosis" id="SECID0EIJAC"><title>Diagnosis.</title><p>For details see <xref ref-type="bibr" rid="B1">Deeleman-Reinhold (2001)</xref> and <xref ref-type="bibr" rid="B5">Yu et al. (2017)</xref>.</p></tp:treatment-sec><tp:treatment-sec sec-type="distribution" id="SECID0EWJAC"><title>Composition and distribution.</title><p><italic><tp:taxon-name><tp:taxon-name-part taxon-name-part-type="genus" reg="Pristidia">Pristidia</tp:taxon-name-part> <tp:taxon-name-part taxon-name-part-type="species" reg="longistila">longistila</tp:taxon-name-part></tp:taxon-name></italic> Deeleman-Reinhold, 2001 from Borneo, <italic><tp:taxon-name><tp:taxon-name-part taxon-name-part-type="genus" reg="Pristidia">P.</tp:taxon-name-part> <tp:taxon-name-part taxon-name-part-type="species" reg="prima">prima</tp:taxon-name-part></tp:taxon-name></italic> Deeleman-Reinhold, 2001 from Thailand, Malaysia and Indonesia (Sumatra, Java), <italic><tp:taxon-name><tp:taxon-name-part taxon-name-part-type="genus" reg="Pristidia">P.</tp:taxon-name-part> <tp:taxon-name-part taxon-name-part-type="species" reg="secunda">secunda</tp:taxon-name-part></tp:taxon-name></italic> Deeleman-Reinhold, 2001 endemic to Sumatra, <italic><tp:taxon-name><tp:taxon-name-part taxon-name-part-type="genus" reg="Pristidia">P.</tp:taxon-name-part> <tp:taxon-name-part taxon-name-part-type="species" reg="viridissima">viridissima</tp:taxon-name-part></tp:taxon-name></italic> Deeleman-Reinhold, 2001 widespread from Thailand to Borneo, <italic><tp:taxon-name><tp:taxon-name-part taxon-name-part-type="genus" reg="Pristidia">P.</tp:taxon-name-part> <tp:taxon-name-part taxon-name-part-type="species" reg="ramosa">ramosa</tp:taxon-name-part></tp:taxon-name></italic> Yu, Sun &amp; Zhang, 2012 and <italic><tp:taxon-name><tp:taxon-name-part taxon-name-part-type="genus" reg="Pristidia">P.</tp:taxon-name-part> <tp:taxon-name-part taxon-name-part-type="species" reg="cervicornuta">cervicornuta</tp:taxon-name-part></tp:taxon-name></italic> from China.</p></tp:treatment-sec><ref-list><ref id="B1"><mixed-citation xmlns:xlink="http://www.w3.org/1999/xlink" xlink:type="simple"><person-group><name name-style="western"><surname>Deeleman-Reinhold</surname><given-names>CL</given-names></name></person-group> (<year>2001</year>) <source>Forest spiders of South East Asia: with a revision of the sac and ground spiders (<tp:taxon-name><tp:taxon-name-part taxon-name-part-type="order">Araneae</tp:taxon-name-part></tp:taxon-name>: <tp:taxon-name><tp:taxon-name-part taxon-name-part-type="family">Clubionidae</tp:taxon-name-part></tp:taxon-name>, <tp:taxon-name><tp:taxon-name-part taxon-name-part-type="family">Corinnidae</tp:taxon-name-part></tp:taxon-name>, <tp:taxon-name><tp:taxon-name-part taxon-name-part-type="family">Liocranidae</tp:taxon-name-part></tp:taxon-name>, <tp:taxon-name><tp:taxon-name-part taxon-name-part-type="family">Gnaphosidae</tp:taxon-name-part></tp:taxon-name>, <tp:taxon-name><tp:taxon-name-part taxon-name-part-type="family">Prodidomidae</tp:taxon-name-part></tp:taxon-name> and <tp:taxon-name><tp:taxon-name-part taxon-name-part-type="family">Trochanterriidae</tp:taxon-name-part></tp:taxon-name>).</source><publisher-name>Brill</publisher-name>, <publisher-loc>Leiden</publisher-loc>, <size units="page">591 pp</size>.</mixed-citation></ref><ref id="B5"><mixed-citation xmlns:xlink="http://www.w3.org/1999/xlink" xlink:type="simple"><person-group><name name-style="western"><surname>Yu</surname><given-names>H</given-names></name><name name-style="western"><surname>Zhang</surname><given-names>JS</given-names></name><name name-style="western"><surname>Chen</surname><given-names>J</given-names></name></person-group> (<year>2017</year>) <article-title>Taxonomy of the genus <italic><tp:taxon-name><tp:taxon-name-part taxon-name-part-type="genus">Pristidia</tp:taxon-name-part></tp:taxon-name></italic> Deeleman-Reinhold, 2001 (<tp:taxon-name><tp:taxon-name-part taxon-name-part-type="order">Araneae</tp:taxon-name-part></tp:taxon-name>: <tp:taxon-name><tp:taxon-name-part taxon-name-part-type="family">Clubionidae</tp:taxon-name-part></tp:taxon-name>) in China.</article-title><source>Zootaxa</source><volume>3306</volume>(<issue>3</issue>): <fpage>411</fpage>–<lpage>418</lpage>. <ext-link xlink:type="simple" ext-link-type="doi" xlink:href="10.11646/zootaxa.4306.3.7">https://doi.org/10.11646/zootaxa.4306.3.7</ext-link></mixed-citation></ref></ref-list></tp:taxon-treatment>
