# Supplementary material for: Redescription of Pristidia cervicornuta (Araneae, Clubionidae), with a first description of the female
Source: Zookeys. 2020 Feb 20;914:33–42. doi: 10.3897/zookeys.914.46909 (PMC7046704; doi:10.3897/zookeys.914.46909)
Supplement: XML Treatment for Pristidia cervicornuta [file zookeys.914.46909-treatment2.xml]

<!DOCTYPE tp:taxon-treatment
  PUBLIC "-//TaxonX//DTD Taxonomic Treatment Publishing DTD v0 20100105//EN" "tax-treatment-NSO.dtd">
<tp:taxon-treatment xmlns:tp="http://www.plazi.org/taxpub"><tp:treatment-meta><kwd-group><label>Taxon classification</label><kwd><named-content xmlns:xlink="http://www.w3.org/1999/xlink" content-type="kingdom">Animalia</named-content></kwd><kwd><named-content xmlns:xlink="http://www.w3.org/1999/xlink" content-type="order">Araneae</named-content></kwd><kwd><named-content xmlns:xlink="http://www.w3.org/1999/xlink" content-type="family">Clubionidae</named-content></kwd></kwd-group><mixed-citation publication-type="journal"><person-group><name><surname>Zhang</surname><given-names>Jianshuang</given-names></name><name><surname>Yu</surname><given-names>Hao</given-names></name><name><surname>Zhong</surname><given-names>Yang</given-names></name></person-group><article-title>Redescription of <italic><tp:taxon-name><tp:taxon-name-part taxon-name-part-type="genus" reg="Pristidia">Pristidia</tp:taxon-name-part> <tp:taxon-name-part taxon-name-part-type="species" reg="cervicornuta">cervicornuta</tp:taxon-name-part></tp:taxon-name></italic> (<tp:taxon-name><tp:taxon-name-part taxon-name-part-type="order">Araneae</tp:taxon-name-part></tp:taxon-name>, <tp:taxon-name><tp:taxon-name-part taxon-name-part-type="family">Clubionidae</tp:taxon-name-part></tp:taxon-name>), with a first description of the female</article-title><source>Zookeys</source><day>20</day><month>2</month><year>2020</year><volume>914</volume><fpage>33</fpage><lpage>42</lpage><pub-id pub-id-type="doi">10.3897/zookeys.914.46909</pub-id></mixed-citation></tp:treatment-meta><tp:nomenclature><tp:taxon-name><object-id xmlns:xlink="http://www.w3.org/1999/xlink" content-type="arpha" xlink:type="simple">88918EA1-93D2-5EBC-A68A-E467C68EDB30</object-id>
              <tp:taxon-name-part taxon-name-part-type="genus" reg="Pristidia">Pristidia</tp:taxon-name-part>
              <tp:taxon-name-part taxon-name-part-type="species" reg="cervicornuta">cervicornuta</tp:taxon-name-part>
            </tp:taxon-name><tp:taxon-authority>Yu, Zhang &amp; Chen, 2017</tp:taxon-authority><xref ref-type="fig" rid="F1">Figs 1</xref><xref ref-type="fig" rid="F2">, 2</xref><xref ref-type="fig" rid="F3">, 3</xref><xref ref-type="fig" rid="F4">, 4</xref><xref ref-type="fig" rid="F5">, 5</xref><tp:nomenclature-citation-list><tp:nomenclature-citation><tp:taxon-name>
                  <tp:taxon-name-part taxon-name-part-type="genus" reg="Pristidia">Pristidia</tp:taxon-name-part> <tp:taxon-name-part taxon-name-part-type="species" reg="cervicornuta">cervicornuta</tp:taxon-name-part></tp:taxon-name><comment>Yu, Zhang &amp; Chen, 2017: 413, f. 18 (♂).</comment></tp:nomenclature-citation></tp:nomenclature-citation-list></tp:nomenclature><tp:treatment-sec sec-type="material" id="SECID0EDOAC"><title>Material examined.</title><p>CHINA • 17♀(<abbrev xmlns:xlink="http://www.w3.org/1999/xlink" content-type="institution" xlink:title="Museum of Guizhou Education University, Guiyang, Guizhou, China" id="ABBRID0EJOAC" xlink:type="simple">MGEU</abbrev>-PRI-18-001~017) and 15♂ (<abbrev xmlns:xlink="http://www.w3.org/1999/xlink" content-type="institution" xlink:title="Museum of Guizhou Education University, Guiyang, Guizhou, China" id="ABBRID0EOOAC" xlink:type="simple">MGEU</abbrev>-PRI-18-018~032) Hainan Province, Diaoluo Mountains Nature Reserve, Taiping farm; <named-content xmlns:xlink="http://www.w3.org/1999/xlink" content-type="dwc:verbatimCoordinates" xlink:type="simple"><named-content content-type="geo-json" specific-use="{&#34;type&#34;:&#34;Point&#34;,&#34;coordinates&#34;:[109.869150,18.804228]}" id="NCID0EWOAC" xlink:type="simple">18°48'15.22"N, 109°52'8.94"E</named-content></named-content>; 380 m; beating of bush, 15 Apr. 2018, Qian Yu leg.; • 2♂ (<bold>Types</bold>); same locality; <named-content xmlns:xlink="http://www.w3.org/1999/xlink" content-type="dwc:verbatimCoordinates" xlink:type="simple"><named-content content-type="geo-json" specific-use="{&#34;type&#34;:&#34;Point&#34;,&#34;coordinates&#34;:[109.868172,18.803378]}" id="NCID0EAPAC" xlink:type="simple">18°48'12.16"N, 109°52'5.42"E</named-content></named-content>; 6 Oct. 2009, Hao Yu and Zhenyu Jin leg; beating of shrubs.</p></tp:treatment-sec><tp:treatment-sec sec-type="diagnosis" id="SECID0EFPAC"><title>Diagnosis.</title><p>Females of <italic><tp:taxon-name><tp:taxon-name-part taxon-name-part-type="genus" reg="Pristidia">P.</tp:taxon-name-part> <tp:taxon-name-part taxon-name-part-type="species" reg="cervicornuta">cervicornuta</tp:taxon-name-part></tp:taxon-name></italic> are similar to those of <italic><tp:taxon-name><tp:taxon-name-part taxon-name-part-type="genus" reg="Pristidia">P.</tp:taxon-name-part> <tp:taxon-name-part taxon-name-part-type="species" reg="ramosa">ramosa</tp:taxon-name-part></tp:taxon-name></italic> (the other only <italic><tp:taxon-name><tp:taxon-name-part taxon-name-part-type="genus" reg="Pristidia">Pristidia</tp:taxon-name-part></tp:taxon-name></italic> species in China: <xref ref-type="bibr" rid="B4">Yu et al. 2012</xref>: 45, figs 9–11, 15–16) by the epigynal plate having 2 clefts situated at the posterior margin; they also resemble those of <italic><tp:taxon-name><tp:taxon-name-part taxon-name-part-type="genus" reg="Pristidia">P.</tp:taxon-name-part> <tp:taxon-name-part taxon-name-part-type="species" reg="secunda">secunda</tp:taxon-name-part></tp:taxon-name></italic> (<xref ref-type="bibr" rid="B1">Deeleman-Reinhold 2001</xref>: 186, figs 191, 192) in the general shape of the vulva, but can be differentiated from <italic><tp:taxon-name><tp:taxon-name-part taxon-name-part-type="genus" reg="Pristidia">P.</tp:taxon-name-part> <tp:taxon-name-part taxon-name-part-type="species" reg="ramosa">ramosa</tp:taxon-name-part></tp:taxon-name></italic> by lacking atrium (Fig. <xref ref-type="fig" rid="F2">2A, B, E</xref>) (vs. atrium present in <italic><tp:taxon-name><tp:taxon-name-part taxon-name-part-type="genus" reg="Pristidia">P.</tp:taxon-name-part> <tp:taxon-name-part taxon-name-part-type="species" reg="ramosa">ramosa</tp:taxon-name-part></tp:taxon-name></italic>), and can be easily distinguished by the indistinct insemination ducts (Fig. <xref ref-type="fig" rid="F2">2C, D, F</xref>) (vs. long insemination ducts in <italic><tp:taxon-name><tp:taxon-name-part taxon-name-part-type="genus" reg="Pristidia">P.</tp:taxon-name-part> <tp:taxon-name-part taxon-name-part-type="species" reg="ramosa">ramosa</tp:taxon-name-part></tp:taxon-name></italic> and <italic><tp:taxon-name><tp:taxon-name-part taxon-name-part-type="genus" reg="Pristidia">P.</tp:taxon-name-part> <tp:taxon-name-part taxon-name-part-type="species" reg="secunda">secunda</tp:taxon-name-part></tp:taxon-name></italic>), and by the copulatory openings located in the middle of the epigynal plate (Fig. <xref ref-type="fig" rid="F2">2A, B, E</xref>) (located on posterior margin in <italic><tp:taxon-name><tp:taxon-name-part taxon-name-part-type="genus" reg="Pristidia">P.</tp:taxon-name-part> <tp:taxon-name-part taxon-name-part-type="species" reg="ramosa">ramosa</tp:taxon-name-part></tp:taxon-name></italic> and <italic><tp:taxon-name><tp:taxon-name-part taxon-name-part-type="genus" reg="Pristidia">P.</tp:taxon-name-part> <tp:taxon-name-part taxon-name-part-type="species" reg="secunda">secunda</tp:taxon-name-part></tp:taxon-name></italic>). Males of <italic><tp:taxon-name><tp:taxon-name-part taxon-name-part-type="genus" reg="Pristidia">P.</tp:taxon-name-part> <tp:taxon-name-part taxon-name-part-type="species" reg="cervicornuta">cervicornuta</tp:taxon-name-part></tp:taxon-name></italic> can be easily recognized by the distally forked, antler-shaped retrolateral tibial apophysis and by the thick, semitransparent, thumb-shaped tegular apophysis.</p><fig id="F2" position="float" orientation="portrait"><object-id xmlns:xlink="http://www.w3.org/1999/xlink" content-type="doi" xlink:type="simple">10.3897/zookeys.914.46909.figure2</object-id><object-id xmlns:xlink="http://www.w3.org/1999/xlink" content-type="arpha" xlink:type="simple">152FC828-0DE6-56F7-97C8-998E1CADE185</object-id><label>Figure 2.</label><caption><p><italic><tp:taxon-name><tp:taxon-name-part taxon-name-part-type="genus" reg="Pristidia">Pristidia</tp:taxon-name-part> <tp:taxon-name-part taxon-name-part-type="species" reg="cervicornuta">cervicornuta</tp:taxon-name-part></tp:taxon-name></italic>, female (<abbrev xmlns:xlink="http://www.w3.org/1999/xlink" content-type="institution" xlink:title="Museum of Guizhou Education University, Guiyang, Guizhou, China" id="ABBRID0EIEAE" xlink:type="simple">MGEU</abbrev>-PRI-18-002, <bold>A</bold>) and female (<abbrev xmlns:xlink="http://www.w3.org/1999/xlink" content-type="institution" xlink:title="Museum of Guizhou Education University, Guiyang, Guizhou, China" id="ABBRID0EPEAE" xlink:type="simple">MGEU</abbrev>-PRI-18-001, <bold>B–F</bold>). <bold>A</bold> Epigyne, intact, ventral view <bold>B</bold> Epigyne, cleared, ventral view <bold>C</bold> Vulva, cleared, dorsal view <bold>D</bold> Vulva, cleared, dorsal view <bold>E</bold> Epigyne, cleared, ventral view <bold>F</bold> Vulva, cleared, dorsal view. Scale bars: 0.1 mm. Abbreviations: CL, cleft; CO, copulatory opening; FD, fertilization duct; SH, spermathecal head; SP, spermatheca; BS, bursa.</p></caption><graphic xmlns:xlink="http://www.w3.org/1999/xlink" xlink:href="zookeys-914-033-g002.jpg" position="float" orientation="portrait" xlink:type="simple" id="oo_381917.jpg"><uri content-type="original_file" xlink:type="simple">https://binary.pensoft.net/fig/381917</uri></graphic></fig></tp:treatment-sec><tp:treatment-sec sec-type="description" id="SECID0EHFAE"><title>Description.</title><p><bold><italic>Female</italic></bold> (<abbrev xmlns:xlink="http://www.w3.org/1999/xlink" content-type="institution" xlink:title="Museum of Guizhou Education University, Guiyang, Guizhou, China" id="ABBRID0ESFAE" xlink:type="simple">MGEU</abbrev>-PRI-18-001) (Fig. <xref ref-type="fig" rid="F1">1A–C</xref>). Total length 5.25; carapace 1.90 long, 1.29 wide; abdomen 3.21 long, 1.65 wide.</p><p><italic>Carapace</italic> yellow, without distinct pattern. Fovea red. In dorsal view, anterior eye row (<abbrev xmlns:xlink="http://www.w3.org/1999/xlink" xlink:title="anterior eye row" id="ABBRID0E6FAE" xlink:type="simple">AER</abbrev>) slightly recurved, posterior eye row (<abbrev xmlns:xlink="http://www.w3.org/1999/xlink" xlink:title="posterior eye row" id="ABBRID0EDGAE" xlink:type="simple">PER</abbrev>) almost straight, <abbrev xmlns:xlink="http://www.w3.org/1999/xlink" xlink:title="posterior eye row" id="ABBRID0EHGAE" xlink:type="simple">PER</abbrev> wider than <abbrev xmlns:xlink="http://www.w3.org/1999/xlink" xlink:title="anterior eye row" id="ABBRID0ELGAE" xlink:type="simple">AER</abbrev>. Eye sizes and interdistances: anterior median eyes (<abbrev xmlns:xlink="http://www.w3.org/1999/xlink" xlink:title="anterior median eyes" id="ABBRID0EPGAE" xlink:type="simple">AME</abbrev>) 0.07, anterior lateral eyes (<abbrev xmlns:xlink="http://www.w3.org/1999/xlink" xlink:title="anterior lateral eyes" id="ABBRID0ETGAE" xlink:type="simple">ALE</abbrev>) 0.05, posterior median eyes (<abbrev xmlns:xlink="http://www.w3.org/1999/xlink" xlink:title="posterior median eyes" id="ABBRID0EXGAE" xlink:type="simple">PME</abbrev>) 0.10, posterior lateral eyes (<abbrev xmlns:xlink="http://www.w3.org/1999/xlink" xlink:title="posterior lateral eyes" id="ABBRID0E2GAE" xlink:type="simple">PLE</abbrev>) 0.06; distance between AMEs (<abbrev xmlns:xlink="http://www.w3.org/1999/xlink" xlink:title="anterior median eyes" id="ABBRID0E6GAE" xlink:type="simple">AME</abbrev>–<abbrev xmlns:xlink="http://www.w3.org/1999/xlink" xlink:title="anterior median eyes" id="ABBRID0EDHAE" xlink:type="simple">AME</abbrev>) 0.02, distance between <abbrev xmlns:xlink="http://www.w3.org/1999/xlink" xlink:title="anterior median eyes" id="ABBRID0EHHAE" xlink:type="simple">AME</abbrev> and <abbrev xmlns:xlink="http://www.w3.org/1999/xlink" xlink:title="anterior lateral eyes" id="ABBRID0ELHAE" xlink:type="simple">ALE</abbrev> (<abbrev xmlns:xlink="http://www.w3.org/1999/xlink" xlink:title="anterior median eyes" id="ABBRID0EPHAE" xlink:type="simple">AME</abbrev>–<abbrev xmlns:xlink="http://www.w3.org/1999/xlink" xlink:title="anterior lateral eyes" id="ABBRID0ETHAE" xlink:type="simple">ALE</abbrev>) 0.04, distance between PMEs (<abbrev xmlns:xlink="http://www.w3.org/1999/xlink" xlink:title="posterior median eyes" id="ABBRID0EXHAE" xlink:type="simple">PME</abbrev>–<abbrev xmlns:xlink="http://www.w3.org/1999/xlink" xlink:title="posterior median eyes" id="ABBRID0E2HAE" xlink:type="simple">PME</abbrev>) 0.13, distance between <abbrev xmlns:xlink="http://www.w3.org/1999/xlink" xlink:title="posterior median eyes" id="ABBRID0E6HAE" xlink:type="simple">PME</abbrev> and <abbrev xmlns:xlink="http://www.w3.org/1999/xlink" xlink:title="posterior lateral eyes" id="ABBRID0EDIAE" xlink:type="simple">PLE</abbrev> (<abbrev xmlns:xlink="http://www.w3.org/1999/xlink" xlink:title="posterior median eyes" id="ABBRID0EHIAE" xlink:type="simple">PME</abbrev>–<abbrev xmlns:xlink="http://www.w3.org/1999/xlink" xlink:title="posterior lateral eyes" id="ABBRID0ELIAE" xlink:type="simple">PLE</abbrev>) 0.04. Length of median ocular quadrangle (<abbrev xmlns:xlink="http://www.w3.org/1999/xlink" xlink:title="median ocular quadrangle" id="ABBRID0EPIAE" xlink:type="simple">MOQ</abbrev>) 0.26, <abbrev xmlns:xlink="http://www.w3.org/1999/xlink" xlink:title="median ocular quadrangle" id="ABBRID0ETIAE" xlink:type="simple">MOQ</abbrev> anterior width 0.20, <abbrev xmlns:xlink="http://www.w3.org/1999/xlink" xlink:title="median ocular quadrangle" id="ABBRID0EXIAE" xlink:type="simple">MOQ</abbrev> posterior width 0.38. <italic>Chelicerae</italic> protruding and robust, with long and red wine-coloured fangs, with 3 teeth on promargin and 2 on retromargin. Labium and endites brown. Sternum 1.06 long, 0.71 wide.</p><p><italic>Abdomen</italic> lanceolate, white, with inconspicuous anterior tufts of sparse hairs, dorsum without pattern; venter white, with several pairs of inconspicuous muscular dots.</p><p><italic>Legs</italic> uniformly light yellow. Leg length: I 5.13 (1.28, 0.71, 1.75, 0.93, 0.46), II 5.11 (1.43, 0.67, 1.69, 0.81, 0.51), III 4.23 (0.97, 0.49, 1.12, 1.21, 0.44), IV 5.85 (1.57, 0.49, 1.51, 1.75, 0.52).</p><p><italic>Epigyne</italic> (Fig. <xref ref-type="fig" rid="F2">2B–F</xref>). Epigynal plate slightly shorter than wide, margin not rebordered; posterior margin concaved in the middle, forming shallow depression; 2 clefts located at lateral borders of the depression; copulatory openings distinct and heavily sclerotised, located in the middle of the plate. Insemination ducts short and indistinct; spermathecae located anteriorly; spermathecal head small tubercle-like, located on lateral side of spermatheca; bursal surface hyaline, wrinkled and ribbed, inside pigmented and sclerotised; both spermathecae and bursae are subglobular; acicular fertilisation ducts located on the dorso-lateral sides of spermathecae.</p><p><bold><italic>Male</italic></bold> (<abbrev xmlns:xlink="http://www.w3.org/1999/xlink" content-type="institution" xlink:title="Museum of Guizhou Education University, Guiyang, Guizhou, China" id="ABBRID0EUJAE" xlink:type="simple">MGEU</abbrev>-PRI-18-008) (Fig. <xref ref-type="fig" rid="F1">1D–F</xref>). Total length 4.06; carapace 1.62 long, 1.28 wide; abdomen 2.25 long, 0.94 wide. Eye sizes and interdistances: <abbrev xmlns:xlink="http://www.w3.org/1999/xlink" xlink:title="anterior median eyes" id="ABBRID0E4JAE" xlink:type="simple">AME</abbrev> 0.08, <abbrev xmlns:xlink="http://www.w3.org/1999/xlink" xlink:title="anterior lateral eyes" id="ABBRID0EBKAE" xlink:type="simple">ALE</abbrev> 0.08, <abbrev xmlns:xlink="http://www.w3.org/1999/xlink" xlink:title="posterior median eyes" id="ABBRID0EFKAE" xlink:type="simple">PME</abbrev> 0.11, <abbrev xmlns:xlink="http://www.w3.org/1999/xlink" xlink:title="posterior lateral eyes" id="ABBRID0EJKAE" xlink:type="simple">PLE</abbrev> 0.09; <abbrev xmlns:xlink="http://www.w3.org/1999/xlink" xlink:title="anterior median eyes" id="ABBRID0ENKAE" xlink:type="simple">AME</abbrev>–<abbrev xmlns:xlink="http://www.w3.org/1999/xlink" xlink:title="anterior median eyes" id="ABBRID0ERKAE" xlink:type="simple">AME</abbrev> 0.04, <abbrev xmlns:xlink="http://www.w3.org/1999/xlink" xlink:title="anterior median eyes" id="ABBRID0EVKAE" xlink:type="simple">AME</abbrev>–<abbrev xmlns:xlink="http://www.w3.org/1999/xlink" xlink:title="anterior lateral eyes" id="ABBRID0EZKAE" xlink:type="simple">ALE</abbrev> 0.03, <abbrev xmlns:xlink="http://www.w3.org/1999/xlink" xlink:title="posterior median eyes" id="ABBRID0E4KAE" xlink:type="simple">PME</abbrev>–<abbrev xmlns:xlink="http://www.w3.org/1999/xlink" xlink:title="posterior median eyes" id="ABBRID0EBLAE" xlink:type="simple">PME</abbrev> 0.13, <abbrev xmlns:xlink="http://www.w3.org/1999/xlink" xlink:title="posterior median eyes" id="ABBRID0EFLAE" xlink:type="simple">PME</abbrev>–<abbrev xmlns:xlink="http://www.w3.org/1999/xlink" xlink:title="posterior lateral eyes" id="ABBRID0EJLAE" xlink:type="simple">PLE</abbrev> 0.05. MOQL 0.24, MOQA 0.18, MOQP 0.36. Sternum 0.91 long, 0.66 wide. Measurements of legs: I 5.38 (1.26, 0.45, 1.92, 1.16, 0.59), II 5.33 (1.56, 0.45, 1.73, 1.12, 0.47), III 4.39 (1.47, 0.45, 0.76, 1.21, 0.51), IV 6.27 (1.72, 0.54, 1.61, 1.87, 0.54). General characters as in female, but slightly smaller in size and darker in colour.</p><p><italic>Palp</italic> (Fig. <xref ref-type="fig" rid="F3">3A–F</xref>). See <xref ref-type="bibr" rid="B5">Yu et al. (2017)</xref>.</p><fig id="F3" position="float" orientation="portrait"><object-id xmlns:xlink="http://www.w3.org/1999/xlink" content-type="doi" xlink:type="simple">10.3897/zookeys.914.46909.figure3</object-id><object-id xmlns:xlink="http://www.w3.org/1999/xlink" content-type="arpha" xlink:type="simple">44090F14-9D96-5D6E-A3E8-D7FCA26596D8</object-id><label>Figure 3.</label><caption><p>Male left palp of <italic><tp:taxon-name><tp:taxon-name-part taxon-name-part-type="genus" reg="Pristidia">Pristidia</tp:taxon-name-part> <tp:taxon-name-part taxon-name-part-type="species" reg="cervicornuta">cervicornuta</tp:taxon-name-part></tp:taxon-name></italic> (<abbrev xmlns:xlink="http://www.w3.org/1999/xlink" content-type="institution" xlink:title="Museum of Guizhou Education University, Guiyang, Guizhou, China" id="ABBRID0EMMAE" xlink:type="simple">MGEU</abbrev>-PRI-18-018). <bold>A</bold> Prolateral view <bold>B</bold> Ventral view <bold>C</bold> Retrolateral view <bold>D</bold> Bulb, prolateral view <bold>E</bold> Same, ventral view <bold>F</bold> Same, retrolateral view. Scale bars: 0.1 mm (equal for <bold>A–C</bold>, equal for <bold>D–F</bold>). Abbreviations: CF, cymbial flange; E, embolus; F, flakelet; FS, femoral spines; RTA, retrolateral tibial apophysis; ST, subtegulum; T, tegulum; TA, tegular apophysis; TH, tegular hump; TS, tibial spines.</p></caption><graphic xmlns:xlink="http://www.w3.org/1999/xlink" xlink:href="zookeys-914-033-g003.jpg" position="float" orientation="portrait" xlink:type="simple" id="oo_381918.jpg"><uri content-type="original_file" xlink:type="simple">https://binary.pensoft.net/fig/381918</uri></graphic></fig></tp:treatment-sec><tp:treatment-sec sec-type="comments" id="SECID0EGNAE"><title>Comments.</title><p>There is almost no difference between the holotype male (Fig. <xref ref-type="fig" rid="F4">4A–F</xref>) and the newly collected male specimen in the present study. However, two characters of the bulb were not presented in the original description. Additionally, some spines and hairs are lost in holotype male (Fig. <xref ref-type="fig" rid="F4">4A–C</xref>). Consequently, a fuller description is provided here: the tegular hump (TH) is represented by an enlarged flange, hidden behind the embolus (E) and tegular apophysis (TA); a translucent flakelet (F) located at distal-retrolateral position of tegulum (T) (approximately 1 o’clock of tegulum), the flake is subtriangular with a membranous and blunt apex; the tibia has two long dorsal spines (TS) originating from trisection; the femur bears two short dorsal spines (FS) originating from its proximal part.</p><fig id="F4" position="float" orientation="portrait"><object-id xmlns:xlink="http://www.w3.org/1999/xlink" content-type="doi" xlink:type="simple">10.3897/zookeys.914.46909.figure4</object-id><object-id xmlns:xlink="http://www.w3.org/1999/xlink" content-type="arpha" xlink:type="simple">1ACB76B2-B40E-54F8-B87D-2A5AC47B74B4</object-id><label>Figure 4.</label><caption><p>Holotype male of <italic><tp:taxon-name><tp:taxon-name-part taxon-name-part-type="genus" reg="Pristidia">Pristidia</tp:taxon-name-part> <tp:taxon-name-part taxon-name-part-type="species" reg="cervicornuta">cervicornuta</tp:taxon-name-part></tp:taxon-name></italic>. <bold>A</bold> Left palp, prolateral view <bold>B</bold> Same, ventral view <bold>C</bold> Same, retrolateral view <bold>D</bold> Male habitus, dorsal view <bold>E</bold> Same, ventral view <bold>F</bold> Same, lateral view. Scale bars: 0.1 mm (equal for <bold>A–C</bold>); 1 mm (equal for <bold>D–F</bold>).</p></caption><graphic xmlns:xlink="http://www.w3.org/1999/xlink" xlink:href="zookeys-914-033-g004.jpg" position="float" orientation="portrait" xlink:type="simple" id="oo_381919.jpg"><uri content-type="original_file" xlink:type="simple">https://binary.pensoft.net/fig/381919</uri></graphic></fig></tp:treatment-sec><tp:treatment-sec sec-type="natural history" id="SECID0E3OAE"><title>Natural history.</title><p><italic><tp:taxon-name><tp:taxon-name-part taxon-name-part-type="genus" reg="Pristidia">Pristidia</tp:taxon-name-part> <tp:taxon-name-part taxon-name-part-type="species" reg="cervicornuta">cervicornuta</tp:taxon-name-part></tp:taxon-name></italic> inhabits forest located in low elevation areas on Mt. Diaoluo. The male holotype was obtained from shrubs in a rubber-tea artificial community and the new materials were collected by beating twigs and branches of bush in an elm forest.</p></tp:treatment-sec><tp:treatment-sec sec-type="distribution" id="SECID0ENPAE"><title>Distribution.</title><p>Known only from the type locality, Mt. Diaoluo, Hainan, China (Fig. <xref ref-type="fig" rid="F5">5</xref>).</p><fig id="F5" position="float" orientation="portrait"><object-id xmlns:xlink="http://www.w3.org/1999/xlink" content-type="doi" xlink:type="simple">10.3897/zookeys.914.46909.figure5</object-id><object-id xmlns:xlink="http://www.w3.org/1999/xlink" content-type="arpha" xlink:type="simple">353DEDEF-4F01-5251-A4FD-BB2B958B9196</object-id><label>Figure 5.</label><caption><p>Type locality of <italic><tp:taxon-name><tp:taxon-name-part taxon-name-part-type="genus" reg="Pristidia">Pristidia</tp:taxon-name-part> <tp:taxon-name-part taxon-name-part-type="species" reg="cervicornuta">cervicornuta</tp:taxon-name-part></tp:taxon-name></italic> (red circle).</p></caption><graphic xmlns:xlink="http://www.w3.org/1999/xlink" xlink:href="zookeys-914-033-g005.jpg" position="float" orientation="portrait" xlink:type="simple" id="oo_381920.jpg"><uri content-type="original_file" xlink:type="simple">https://binary.pensoft.net/fig/381920</uri></graphic></fig></tp:treatment-sec><tp:treatment-sec><!--Section generated to contain objects referenced in tp:taxon-treatment.--><fig id="F1" position="float" orientation="portrait"><object-id xmlns:xlink="http://www.w3.org/1999/xlink" content-type="doi" xlink:type="simple">10.3897/zookeys.914.46909.figure1</object-id><object-id xmlns:xlink="http://www.w3.org/1999/xlink" content-type="arpha" xlink:type="simple">310FF5CE-2AA8-5776-80B4-8A6CA9690CE4</object-id><label>Figure 1.</label><caption><p>Habitus of <italic><tp:taxon-name><tp:taxon-name-part taxon-name-part-type="genus" reg="Pristidia">Pristidia</tp:taxon-name-part> <tp:taxon-name-part taxon-name-part-type="species" reg="cervicornuta">cervicornuta</tp:taxon-name-part></tp:taxon-name></italic> female (<abbrev xmlns:xlink="http://www.w3.org/1999/xlink" content-type="institution" xlink:title="Museum of Guizhou Education University, Guiyang, Guizhou, China" id="ABBRID0EYBAC" xlink:type="simple">MGEU</abbrev>-PRI-18-001, <bold>A–C</bold>) and male (<abbrev xmlns:xlink="http://www.w3.org/1999/xlink" content-type="institution" xlink:title="Museum of Guizhou Education University, Guiyang, Guizhou, China" id="ABBRID0E6BAC" xlink:type="simple">MGEU</abbrev>-PRI-18-018, <bold>D–F</bold>). <bold>A, D</bold> Habitus, dorsal view <bold>B, E</bold> ventral view <bold>C, F</bold> Lateral view; Scale bars: 1 mm (equal for <bold>A–C</bold>, equal for <bold>D–F</bold>).</p></caption><graphic xmlns:xlink="http://www.w3.org/1999/xlink" xlink:href="zookeys-914-033-g001.jpg" position="float" orientation="portrait" xlink:type="simple" id="oo_381916.jpg"><uri content-type="original_file" xlink:type="simple">https://binary.pensoft.net/fig/381916</uri></graphic></fig></tp:treatment-sec><ref-list><ref id="B4"><mixed-citation xmlns:xlink="http://www.w3.org/1999/xlink" xlink:type="simple"><person-group><name name-style="western"><surname>Yu</surname><given-names>H</given-names></name><name name-style="western"><surname>Sun</surname><given-names>ZX</given-names></name><name name-style="western"><surname>Zhang</surname><given-names>GR</given-names></name></person-group> (<year>2012</year>) <article-title>New taxonomic data on the sac spiders (<tp:taxon-name><tp:taxon-name-part taxon-name-part-type="class">Arachnida</tp:taxon-name-part></tp:taxon-name>: <tp:taxon-name><tp:taxon-name-part taxon-name-part-type="order">Araneae</tp:taxon-name-part></tp:taxon-name>: <tp:taxon-name><tp:taxon-name-part taxon-name-part-type="family">Clubionidae</tp:taxon-name-part></tp:taxon-name>) from China, with description of a new species.</article-title><source>Zootaxa</source><volume>3299</volume>: <fpage>44</fpage>–<lpage>60</lpage>. <ext-link xlink:type="simple" ext-link-type="doi" xlink:href="10.11646/zootaxa.3299.1.2">https://doi.org/10.11646/zootaxa.3299.1.2</ext-link></mixed-citation></ref><ref id="B1"><mixed-citation xmlns:xlink="http://www.w3.org/1999/xlink" xlink:type="simple"><person-group><name name-style="western"><surname>Deeleman-Reinhold</surname><given-names>CL</given-names></name></person-group> (<year>2001</year>) <source>Forest spiders of South East Asia: with a revision of the sac and ground spiders (<tp:taxon-name><tp:taxon-name-part taxon-name-part-type="order">Araneae</tp:taxon-name-part></tp:taxon-name>: <tp:taxon-name><tp:taxon-name-part taxon-name-part-type="family">Clubionidae</tp:taxon-name-part></tp:taxon-name>, <tp:taxon-name><tp:taxon-name-part taxon-name-part-type="family">Corinnidae</tp:taxon-name-part></tp:taxon-name>, <tp:taxon-name><tp:taxon-name-part taxon-name-part-type="family">Liocranidae</tp:taxon-name-part></tp:taxon-name>, <tp:taxon-name><tp:taxon-name-part taxon-name-part-type="family">Gnaphosidae</tp:taxon-name-part></tp:taxon-name>, <tp:taxon-name><tp:taxon-name-part taxon-name-part-type="family">Prodidomidae</tp:taxon-name-part></tp:taxon-name> and <tp:taxon-name><tp:taxon-name-part taxon-name-part-type="family">Trochanterriidae</tp:taxon-name-part></tp:taxon-name>).</source><publisher-name>Brill</publisher-name>, <publisher-loc>Leiden</publisher-loc>, <size units="page">591 pp</size>.</mixed-citation></ref><ref id="B5"><mixed-citation xmlns:xlink="http://www.w3.org/1999/xlink" xlink:type="simple"><person-group><name name-style="western"><surname>Yu</surname><given-names>H</given-names></name><name name-style="western"><surname>Zhang</surname><given-names>JS</given-names></name><name name-style="western"><surname>Chen</surname><given-names>J</given-names></name></person-group> (<year>2017</year>) <article-title>Taxonomy of the genus <italic><tp:taxon-name><tp:taxon-name-part taxon-name-part-type="genus">Pristidia</tp:taxon-name-part></tp:taxon-name></italic> Deeleman-Reinhold, 2001 (<tp:taxon-name><tp:taxon-name-part taxon-name-part-type="order">Araneae</tp:taxon-name-part></tp:taxon-name>: <tp:taxon-name><tp:taxon-name-part taxon-name-part-type="family">Clubionidae</tp:taxon-name-part></tp:taxon-name>) in China.</article-title><source>Zootaxa</source><volume>3306</volume>(<issue>3</issue>): <fpage>411</fpage>–<lpage>418</lpage>. <ext-link xlink:type="simple" ext-link-type="doi" xlink:href="10.11646/zootaxa.4306.3.7">https://doi.org/10.11646/zootaxa.4306.3.7</ext-link></mixed-citation></ref></ref-list></tp:taxon-treatment>
